# Supplementary material for: Is Secretory Activation Delayed in Women with Type Two Diabetes? A Pilot Study
Source: Nutrients. 2022 Mar 22;14(7):1323. doi: 10.3390/nu14071323 (PMC9002373; doi:10.3390/nu14071323)
Supplement: Supplementary file 1 [file nutrients-14-01323-s001.zip]

Archive with 1 entries (1 files):
- nutrients-1605231-supplementary.pdf
